# Supplementary material for: Genotype-Based Housing as a Potential Confounder in Studies Using Transgenic Mouse Models—Insight from the A53T Mouse Model of Parkinson’s Disease
Source: Biomedicines. 2025 Jun 19;13(6):1506. doi: 10.3390/biomedicines13061506 (PMC12190588; doi:10.3390/biomedicines13061506)
Supplement: Supplementary file 1 [file biomedicines-13-01506-s001.zip]

Archive with 1 entries (1 files):
- biomedicines-3607422-supplementary.pdf
